# Supplementary material for: Prevalence of Microbial Isolates Cultured from Endometrial Swab Samples Collected from United Kingdom Thoroughbred Mares from 2014 to 2020
Source: Vet Sci. 2024 Feb 9;11(2):82. doi: 10.3390/vetsci11020082 (PMC10891641; doi:10.3390/vetsci11020082)
Supplement: Supplementary file 1 [file vetsci-11-00082-s001.zip]

Archive with 1 entries (1 files):
- vetsci-2746160-supplementary.pdf
